# Supplementary material for: Crystal structure of spinel-type Li0.64Fe2.15Ge0.21O4
Source: Acta Crystallogr E Crystallogr Commun. 2016 Mar 15;72(Pt 4):505–8. doi: 10.1107/S205698901600414X (PMC4910317; doi:10.1107/S205698901600414X)
Supplement: Supplementary file 1 [file e-72-00505-sup1.cif]

##############################################################################
#                                                                            #
# This CIF contains the data in a paper accepted for publication in          #
# Acta Crystallographica Section E. It conforms to the requirements of       #
# Notes for Authors for Acta Crystallographica Section E, and has been       #
# peer reviewed under the auspices of the IUCr Commission on Journals.       #
#                                                                            #
# Full details of the Crystallographic Information File format               #
# are given in the paper "The Crystallographic Information File (CIF):       #
# a New Standard Archive File for Crystallography" by S. R. Hall, F. H.      #
# Allen and I. D. Brown [Acta Cryst. (1991), A47, 655-685].                  #
#                                                                            #
# The current version of the core CIF dictionary is obtainable from          #
# ftp://ftp.iucr.org/pub/cif_core.dic.                                       #
#                                                                            #
# Software is freely available for graphical display of the structure(s)     #
# in this CIF. For information consult the CIF software page                 #
# http://www.iucr.org/resources/cif/software.                                #
#                                                                            #
# This file may be used for bona fide research purposes within the           #
# scientific community so long as proper attribution is given to the journal # 
# article from which it was obtained.                                        #
#                                                                            #
##############################################################################
data_global
_audit_creation_method     'WinGX routine CIF_UPDATE'
_audit_conform_dict_name     cif_core.dic
_audit_conform_dict_version     2.4.3
_journal_data_validation_number     ?
_journal_date_recd_electronic     2016-03-01
_journal_date_accepted     2016-03-11
_journal_name_full     'Acta Crystallographica, Section E'
_journal_year     2016
_journal_volume     72
_journal_issue      4
_journal_page_first     505
_journal_page_last     508
_journal_paper_category     GI
_journal_paper_doi     10.1107/S205698901600414X
_journal_coeditor_code     WM5279
_publ_contact_author_name     'Redhammer, Guenther J.'
_publ_contact_author_address
;
University of Salzburg
Department of Chemistry & Physics of Materials
Division of Mineralogy
Hellbrunnerstrasse 34
5020 Salzburg
Austria
;
_publ_contact_author_email     'guenther.redhammer@sbg.ac.at'
_publ_contact_author_fax     ' '
_publ_contact_author_phone     ' '
_publ_section_title
;
Crystal structure of spinel-type Li~0.64~Fe~2.15~Ge~0.21~O~4~
;
_publ_section_title_footnote     .
loop_
    _publ_author_name
    _publ_author_footnote
    _publ_author_address
    'Redhammer, G\"unther J.' .
;
University of Salzburg
Department Chemistry and Physics of Materials
Hellbrunnerstrasse 34
5020 Salzburg
Austria
;
    'Tippelt, Gerold' .
;
University of Salzburg
Department Chemistry and Physics of Materials
Hellbrunnerstrasse 34
5020 Salzburg
Austria
;
_publ_section_synopsis
;
The synthetic spinel Li~0.64~Fe~2.15~Ge~0.21~O~4~ shows a partially inverse
cationic arrangement with Ge^4+^ on the tetrahedral sites and Li^+^ on the
octahdral sites. Iron is in the trivalent state and is distributed over both
type of sites.
;
data_I
_audit_creation_method     'WinGX routine CIF_UPDATE'
_database_code_depnum_ccdc_archive     'CCDC 1463892'
_chemical_name_systematic
;
Lithium diiron(III) germanium tetraoxide
;
_chemical_formula_moiety     'Fe2.15 Ge0.21 Li0.64 O4'
_chemical_formula_sum     'Fe2.15 Ge0.21 Li0.64 O4'
_chemical_formula_iupac     'Li0.64 Fe2.15 Ge0.21 O4'
_chemical_formula_weight     203.5
_symmetry_cell_setting     cubic
_symmetry_space_group_name_H-M     'F d -3 m'
_symmetry_space_group_name_Hall     '-F 4vw 2vw 3'
loop_
    _symmetry_equiv_pos_as_xyz
    'x, y, z'
    'x, -y+1/4, -z+1/4'
    '-x+3/4, -y+1/4, z+1/2'
    '-x+3/4, y, -z+3/4'
    '-y, x+1/4, z+1/4'
    'y+3/4, x+1/4, -z+1/2'
    'y+3/4, -x, z+3/4'
    '-y, -x, -z'
    'y, z, x'
    '-y+3/4, -z+1/4, x+1/2'
    'y, -z+1/4, -x+1/4'
    '-y+3/4, z, -x+3/4'
    '-z, y+1/4, x+1/4'
    '-z, -y, -x'
    'z+3/4, -y, x+3/4'
    'z+3/4, y+1/4, -x+1/2'
    'z, x, y'
    '-z+1/4, x+1/2, -y+3/4'
    '-z+1/4, -x+1/4, y'
    'z, -x+3/4, -y+3/4'
    '-x, -z, -y'
    '-x, z+3/4, y+3/4'
    'x+1/4, -z+1/2, y+3/4'
    'x+3/4, z+1/4, -y+1/2'
    'x, y+1/2, z+1/2'
    'x, -y+3/4, -z+3/4'
    '-x+3/4, -y+3/4, z+1'
    '-x+3/4, y+1/2, -z+5/4'
    '-y, x+3/4, z+3/4'
    'y+3/4, x+3/4, -z+1'
    'y+3/4, -x+1/2, z+5/4'
    '-y, -x+1/2, -z+1/2'
    'y, z+1/2, x+1/2'
    '-y+3/4, -z+3/4, x+1'
    'y, -z+3/4, -x+3/4'
    '-y+3/4, z+1/2, -x+5/4'
    '-z, y+3/4, x+3/4'
    '-z, -y+1/2, -x+1/2'
    'z+3/4, -y+1/2, x+5/4'
    'z+3/4, y+3/4, -x+1'
    'z, x+1/2, y+1/2'
    '-z+1/4, x+1, -y+5/4'
    '-z+1/4, -x+3/4, y+1/2'
    'z, -x+5/4, -y+5/4'
    '-x, -z+1/2, -y+1/2'
    '-x, z+5/4, y+5/4'
    'x+1/4, -z+1, y+5/4'
    'x+3/4, z+3/4, -y+1'
    'x+1/2, y, z+1/2'
    'x+1/2, -y+1/4, -z+3/4'
    '-x+5/4, -y+1/4, z+1'
    '-x+5/4, y, -z+5/4'
    '-y+1/2, x+1/4, z+3/4'
    'y+5/4, x+1/4, -z+1'
    'y+5/4, -x, z+5/4'
    '-y+1/2, -x, -z+1/2'
    'y+1/2, z, x+1/2'
    '-y+5/4, -z+1/4, x+1'
    'y+1/2, -z+1/4, -x+3/4'
    '-y+5/4, z, -x+5/4'
    '-z+1/2, y+1/4, x+3/4'
    '-z+1/2, -y, -x+1/2'
    'z+5/4, -y, x+5/4'
    'z+5/4, y+1/4, -x+1'
    'z+1/2, x, y+1/2'
    '-z+3/4, x+1/2, -y+5/4'
    '-z+3/4, -x+1/4, y+1/2'
    'z+1/2, -x+3/4, -y+5/4'
    '-x+1/2, -z, -y+1/2'
    '-x+1/2, z+3/4, y+5/4'
    'x+3/4, -z+1/2, y+5/4'
    'x+5/4, z+1/4, -y+1'
    'x+1/2, y+1/2, z'
    'x+1/2, -y+3/4, -z+1/4'
    '-x+5/4, -y+3/4, z+1/2'
    '-x+5/4, y+1/2, -z+3/4'
    '-y+1/2, x+3/4, z+1/4'
    'y+5/4, x+3/4, -z+1/2'
    'y+5/4, -x+1/2, z+3/4'
    '-y+1/2, -x+1/2, -z'
    'y+1/2, z+1/2, x'
    '-y+5/4, -z+3/4, x+1/2'
    'y+1/2, -z+3/4, -x+1/4'
    '-y+5/4, z+1/2, -x+3/4'
    '-z+1/2, y+3/4, x+1/4'
    '-z+1/2, -y+1/2, -x'
    'z+5/4, -y+1/2, x+3/4'
    'z+5/4, y+3/4, -x+1/2'
    'z+1/2, x+1/2, y'
    '-z+3/4, x+1, -y+3/4'
    '-z+3/4, -x+3/4, y'
    'z+1/2, -x+5/4, -y+3/4'
    '-x+1/2, -z+1/2, -y'
    '-x+1/2, z+5/4, y+3/4'
    'x+3/4, -z+1, y+3/4'
    'x+5/4, z+3/4, -y+1/2'
    '-x, -y, -z'
    '-x, y-1/4, z-1/4'
    'x-3/4, y-1/4, -z-1/2'
    'x-3/4, -y, z-3/4'
    'y, -x-1/4, -z-1/4'
    '-y-3/4, -x-1/4, z-1/2'
    '-y-3/4, x, -z-3/4'
    'y, x, z'
    '-y, -z, -x'
    'y-3/4, z-1/4, -x-1/2'
    '-y, z-1/4, x-1/4'
    'y-3/4, -z, x-3/4'
    'z, -y-1/4, -x-1/4'
    'z, y, x'
    '-z-3/4, y, -x-3/4'
    '-z-3/4, -y-1/4, x-1/2'
    '-z, -x, -y'
    'z-1/4, -x-1/2, y-3/4'
    'z-1/4, x-1/4, -y'
    '-z, x-3/4, y-3/4'
    'x, z, y'
    'x, -z-3/4, -y-3/4'
    '-x-1/4, z-1/2, -y-3/4'
    '-x-3/4, -z-1/4, y-1/2'
    '-x, -y+1/2, -z+1/2'
    '-x, y+1/4, z+1/4'
    'x-3/4, y+1/4, -z'
    'x-3/4, -y+1/2, z-1/4'
    'y, -x+1/4, -z+1/4'
    '-y-3/4, -x+1/4, z'
    '-y-3/4, x+1/2, -z-1/4'
    'y, x+1/2, z+1/2'
    '-y, -z+1/2, -x+1/2'
    'y-3/4, z+1/4, -x'
    '-y, z+1/4, x+1/4'
    'y-3/4, -z+1/2, x-1/4'
    'z, -y+1/4, -x+1/4'
    'z, y+1/2, x+1/2'
    '-z-3/4, y+1/2, -x-1/4'
    '-z-3/4, -y+1/4, x'
    '-z, -x+1/2, -y+1/2'
    'z-1/4, -x, y-1/4'
    'z-1/4, x+1/4, -y+1/2'
    '-z, x-1/4, y-1/4'
    'x, z+1/2, y+1/2'
    'x, -z-1/4, -y-1/4'
    '-x-1/4, z, -y-1/4'
    '-x-3/4, -z+1/4, y'
    '-x+1/2, -y, -z+1/2'
    '-x+1/2, y-1/4, z+1/4'
    'x-1/4, y-1/4, -z'
    'x-1/4, -y, z-1/4'
    'y+1/2, -x-1/4, -z+1/4'
    '-y-1/4, -x-1/4, z'
    '-y-1/4, x, -z-1/4'
    'y+1/2, x, z+1/2'
    '-y+1/2, -z, -x+1/2'
    'y-1/4, z-1/4, -x'
    '-y+1/2, z-1/4, x+1/4'
    'y-1/4, -z, x-1/4'
    'z+1/2, -y-1/4, -x+1/4'
    'z+1/2, y, x+1/2'
    '-z-1/4, y, -x-1/4'
    '-z-1/4, -y-1/4, x'
    '-z+1/2, -x, -y+1/2'
    'z+1/4, -x-1/2, y-1/4'
    'z+1/4, x-1/4, -y+1/2'
    '-z+1/2, x-3/4, y-1/4'
    'x+1/2, z, y+1/2'
    'x+1/2, -z-3/4, -y-1/4'
    '-x+1/4, z-1/2, -y-1/4'
    '-x-1/4, -z-1/4, y'
    '-x+1/2, -y+1/2, -z'
    '-x+1/2, y+1/4, z-1/4'
    'x-1/4, y+1/4, -z-1/2'
    'x-1/4, -y+1/2, z-3/4'
    'y+1/2, -x+1/4, -z-1/4'
    '-y-1/4, -x+1/4, z-1/2'
    '-y-1/4, x+1/2, -z-3/4'
    'y+1/2, x+1/2, z'
    '-y+1/2, -z+1/2, -x'
    'y-1/4, z+1/4, -x-1/2'
    '-y+1/2, z+1/4, x-1/4'
    'y-1/4, -z+1/2, x-3/4'
    'z+1/2, -y+1/4, -x-1/4'
    'z+1/2, y+1/2, x'
    '-z-1/4, y+1/2, -x-3/4'
    '-z-1/4, -y+1/4, x-1/2'
    '-z+1/2, -x+1/2, -y'
    'z+1/4, -x, y-3/4'
    'z+1/4, x+1/4, -y'
    '-z+1/2, x-1/4, y-3/4'
    'x+1/2, z+1/2, y'
    'x+1/2, -z-1/4, -y-3/4'
    '-x+1/4, z, -y-3/4'
    '-x-1/4, -z+1/4, y-1/2'
_cell_length_a     8.2903(3)
_cell_length_b     8.2903(3)
_cell_length_c     8.2903(3)
_cell_angle_alpha     90
_cell_angle_beta     90
_cell_angle_gamma     90
_cell_volume     569.78(6)
_cell_formula_units_Z     8
_cell_measurement_reflns_used     3046
_cell_measurement_theta_min     6.964
_cell_measurement_theta_max     41.928
_cell_measurement_temperature     298(2)
_exptl_crystal_description     octahedron
_exptl_crystal_colour     black
_exptl_crystal_size_max     0.13
_exptl_crystal_size_mid     0.12
_exptl_crystal_size_min     0.12
_exptl_crystal_density_diffrn     4.744
_exptl_crystal_F_000     771
_exptl_absorpt_coefficient_mu     12.85
_exptl_absorpt_correction_type     multi-scan
_exptl_absorpt_process_details
;
(<i>SADABS</i>; Bruker, 2012)
;
_exptl_absorpt_correction_T_min     0.83
_exptl_absorpt_correction_T_max     0.94
_diffrn_ambient_temperature     298(2)
_diffrn_radiation_type     MoK\a
_diffrn_radiation_wavelength     0.71073
_diffrn_radiation_monochromator     graphite
_diffrn_measurement_device_type     'Bruker SMART APEX CCD'
_diffrn_measurement_method     '\w-scan at 4 different \f positions'
_diffrn_reflns_number     3046
_diffrn_reflns_av_R_equivalents     0.0212
_diffrn_reflns_theta_min     6.964
_diffrn_reflns_theta_max     41.928
_diffrn_reflns_theta_full     25.242
_diffrn_measured_fraction_theta_max     0.967
_diffrn_measured_fraction_theta_full     0.972
_diffrn_reflns_limit_h_min     -15
_diffrn_reflns_limit_h_max     14
_diffrn_reflns_limit_k_min     -14
_diffrn_reflns_limit_k_max     10
_diffrn_reflns_limit_l_min     -15
_diffrn_reflns_limit_l_max     13
_reflns_number_total     118
_reflns_number_gt     114
_reflns_threshold_expression     'I > 2\s(I)'
_refine_ls_structure_factor_coef     Fsqd
_refine_ls_matrix_type     full
_refine_ls_R_factor_all     0.0186
_refine_ls_R_factor_gt     0.0178
_refine_ls_wR_factor_ref     0.0419
_refine_ls_goodness_of_fit_ref     1.367
_refine_ls_restrained_S_all     1.361
_refine_ls_number_reflns     118
_refine_ls_number_parameters     10
_refine_ls_number_restraints     1
_refine_ls_weighting_scheme     calc
_refine_ls_weighting_details
              'w=1/[\s^2^(Fo^2^)+(0.0139P)^2^+2.5420P] where P=(Fo^2^+2Fc^2^)/3'
_refine_ls_shift/su_max     0
_refine_ls_shift/su_mean     0
_refine_diff_density_max     0.361
_refine_diff_density_min     -0.666
_refine_ls_extinction_method
;
SHELXL2014 (Sheldrick, 2015)
;
_refine_ls_extinction_coef     0.0051(6)
loop_
    _atom_type_symbol
    _atom_type_description
    _atom_type_scat_dispersion_real
    _atom_type_scat_dispersion_imag
    _atom_type_scat_source
    Li Li -0.0003 0.0001 'International Tables Vol C Tables 4.2.6.8 and 6.1.1.4'
    O O 0.0106 0.006 'International Tables Vol C Tables 4.2.6.8 and 6.1.1.4'
    Fe Fe 0.3463 0.8444 'International Tables Vol C Tables 4.2.6.8 and 6.1.1.4'
    Ge Ge 0.1547 1.8001 'International Tables Vol C Tables 4.2.6.8 and 6.1.1.4'
_computing_data_collection
;
APEX2 (Bruker, 2012)
;
_computing_cell_refinement
;
SAINT (Bruker, 2012)
;
_computing_data_reduction
;
SAINT (Bruker, 2012)
;
_computing_structure_solution     'coordinates from an isotypic structure'
_computing_structure_refinement
;
SHELXL2014 (Sheldrick, 2015)
;
_computing_molecular_graphics
;
DIAMOND (Brandenburg, 2006)
;
_computing_publication_material
;
WinGX (Farrugia, 2012)
;
loop_
    _atom_site_type_symbol
    _atom_site_label
    _atom_site_fract_x
    _atom_site_fract_y
    _atom_site_fract_z
    _atom_site_U_iso_or_equiv
    _atom_site_adp_type
    _atom_site_calc_flag
    _atom_site_occupancy
    _atom_site_disorder_assembly
    _atom_site_disorder_group
    Fe Fe1 0.5 0.5 0.5 0.00795(17) Uani d 0.678(4) . .
    Li Li1 0.5 0.5 0.5 0.00795(17) Uani d 0.322(4) . .
    Fe Fe2 0.125 0.125 0.125 0.00573(17) Uani d 0.795(3) . .
    Ge Ge2 0.125 0.125 0.125 0.00573(17) Uani d 0.205(3) . .
    O O2 0.25434(14) 0.25434(14) 0.25434(14) 0.0095(3) Uani d 1 . .
loop_
    _atom_site_aniso_label
    _atom_site_aniso_U_11
    _atom_site_aniso_U_22
    _atom_site_aniso_U_33
    _atom_site_aniso_U_12
    _atom_site_aniso_U_13
    _atom_site_aniso_U_23
    Fe1 0.00795(17) 0.00795(17) 0.00795(17) -0.00100(11) -0.00100(11)
                                                                    -0.00100(11)
    Li1 0.00795(17) 0.00795(17) 0.00795(17) -0.00100(11) -0.00100(11)
                                                                    -0.00100(11)
    Fe2 0.00573(17) 0.00573(17) 0.00573(17) 0 0 0
    Ge2 0.00573(17) 0.00573(17) 0.00573(17) 0 0 0
    O2 0.0095(3) 0.0095(3) 0.0095(3) 0.0010(3) 0.0010(3) 0.0010(3)
_geom_special_details
;
 All esds (except the esd in the dihedral angle between two l.s. planes)
 are estimated using the full covariance matrix.  The cell esds are taken
 into account individually in the estimation of esds in distances, angles
 and torsion angles; correlations between esds in cell parameters are only
 used when they are defined by crystal symmetry.  An approximate (isotropic)
 treatment of cell esds is used for estimating esds involving l.s. planes.
;
loop_
    _geom_bond_atom_site_label_1
    _geom_bond_atom_site_label_2
    _geom_bond_site_symmetry_2
    _geom_bond_distance
    _geom_bond_publ_flag
    Fe1 O2 123_656 2.0373(11) ?
    Fe1 O2 27_554 2.0373(11) ?
    Fe1 O2 100_666 2.0373(11) ?
    Fe1 O2 4 2.0373(11) ?
    Fe1 O2 122_655 2.0373(11) ?
    Fe1 O2 26 2.0373(11) ?
    Fe1 Fe1 27_554 2.93106(11) ?
    Fe2 O2 52_454 1.857(2) ?
    Fe2 O2 2 1.857(2) ?
    Fe2 O2 51_454 1.857(2) ?
    Fe2 O2 . 1.857(2) ?
loop_
    _geom_angle_atom_site_label_1
    _geom_angle_atom_site_label_2
    _geom_angle_atom_site_label_3
    _geom_angle_site_symmetry_1
    _geom_angle_site_symmetry_3
    _geom_angle
    _geom_angle_publ_flag
    O2 Fe1 O2 123_656 27_554 180 ?
    O2 Fe1 O2 123_656 100_666 87.96(7) ?
    O2 Fe1 O2 27_554 100_666 92.04(7) ?
    O2 Fe1 O2 123_656 4 92.04(7) ?
    O2 Fe1 O2 27_554 4 87.96(7) ?
    O2 Fe1 O2 100_666 4 180 ?
    O2 Fe1 O2 123_656 122_655 87.96(7) ?
    O2 Fe1 O2 27_554 122_655 92.04(7) ?
    O2 Fe1 O2 100_666 122_655 87.96(7) ?
    O2 Fe1 O2 4 122_655 92.04(7) ?
    O2 Fe1 O2 123_656 26 92.04(7) ?
    O2 Fe1 O2 27_554 26 87.96(7) ?
    O2 Fe1 O2 100_666 26 92.04(7) ?
    O2 Fe1 O2 4 26 87.96(7) ?
    O2 Fe1 O2 122_655 26 180.00(7) ?
    O2 Fe2 O2 52_454 2 109.5 ?
    O2 Fe2 O2 52_454 51_454 109.5 ?
    O2 Fe2 O2 2 51_454 109.5 ?
    O2 Fe2 O2 52_454 . 109.4710(10) ?
    O2 Fe2 O2 2 . 109.5 ?
    O2 Fe2 O2 51_454 . 109.4710(10) ?
_iucr_refine_instructions_details
;
    shelx.res created by SHELXL-2014/7
TITL LFG_bl1m in Fd-3m
CELL  0.71073   8.2903    8.2903    8.2903   90.0000   90.0000   90.0000
ZERR     8.00   0.0003    0.0003    0.0003     0.000     0.000     0.000
LATT    4
SYMM   +X,1/4-Y,1/4-Z
SYMM   3/4-X,1/4-Y,1/2+Z
SYMM   3/4-X,+Y,3/4-Z
SYMM   -Y,1/4+X,1/4+Z
SYMM   3/4+Y,1/4+X,1/2-Z
SYMM   3/4+Y,-X,3/4+Z
SYMM   -Y,-X,-Z
SYMM   +Y,+Z,+X
SYMM   3/4-Y,1/4-Z,1/2+X
SYMM   +Y,1/4-Z,1/4-X
SYMM   3/4-Y,+Z,3/4-X
SYMM   -Z,1/4+Y,1/4+X
SYMM   -Z,-Y,-X
SYMM   3/4+Z,-Y,3/4+X
SYMM   3/4+Z,1/4+Y,1/2-X
SYMM   +Z,+X,+Y
SYMM   1/4-Z,1/2+X,3/4-Y
SYMM   1/4-Z,1/4-X,+Y
SYMM   +Z,3/4-X,3/4-Y
SYMM   -X,-Z,-Y
SYMM   -X,3/4+Z,3/4+Y
SYMM   1/4+X,1/2-Z,3/4+Y
SYMM   3/4+X,1/4+Z,1/2-Y
SFAC  Li    O    Fe      GE
UNIT  5.15  32   17.21   1.64
MERG   2
EXYZ  Fe2 Ge2
EADP  Fe2 Ge2
SUMP  1.0 0.001 1.0 4 1.0 5
EXYZ  Fe1 Li1
EADP  Fe1 Li1
SUMP  1.0 0.001 1.0 2 1.0 3
FMAP   2
PLAN   25
ACTA
BOND
LIST   4
L.S.  40
OMIT 1 1 1
WGHT    0.013900    2.542000
EXTI    0.005124
FVAR       0.28461   0.67810   0.32191   0.79482   0.20518
FE1   3    0.500000    0.500000    0.500000    20.08333    0.00795    0.00795 =
         0.00795   -0.00100   -0.00100   -0.00100
LI1   1    0.500000    0.500000    0.500000    30.08333    0.00795    0.00795 =
         0.00795   -0.00100   -0.00100   -0.00100
FE2   3    0.125000    0.125000    0.125000    40.04167    0.00573    0.00573 =
         0.00573    0.00000    0.00000    0.00000
GE2   4    0.125000    0.125000    0.125000    50.04167    0.00573    0.00573 =
         0.00573    0.00000    0.00000    0.00000
O2    2    0.254337    0.254337    0.254337    10.16667    0.00952    0.00952 =
         0.00952    0.00099    0.00099    0.00099
HKLF 4
REM  LFG_bl1m in Fd-3m
REM R1 =  0.0178 for     114 Fo > 4sig(Fo)  and  0.0186 for all     118 data
REM     10 parameters refined using      1 restraints
END
WGHT      0.0144      2.6451
REM Highest difference peak  0.361,  deepest hole -0.666,  1-sigma level  0.107
Q1    1   0.0000  0.0000  0.0000  10.08333  0.05    0.36
Q2    1   0.1825  0.0675  0.0675  10.16667  0.05    0.26
Q3    1   0.5425  0.5425  0.5425  10.16667  0.05    0.26
Q4    1   0.2436  0.3516  0.2436  10.50000  0.05    0.25
Q5    1   0.1890  0.2503  0.1890  10.50000  0.05    0.22
Q6    1   0.1431  0.2245  0.2548  11.00000  0.05    0.18
Q7    1   0.5062  0.4531  0.5062  10.50000  0.05    0.17
Q8    1   0.3270  0.2449  0.1863  11.00000  0.05    0.17
Q9    1   0.2500  0.3242  0.0742  10.50000  0.05    0.16
Q10   1   0.3160  0.3160  0.2173  10.50000  0.05    0.15
Q11   1   0.2588  0.1003  0.2205  11.00000  0.05    0.15
Q12   1   0.1647  0.2350  0.2868  11.00000  0.05    0.15
Q13   1   0.3040  0.3783  0.3040  10.50000  0.05    0.13
Q14   1   0.1758  0.2733  0.2733  10.50000  0.05    0.12
Q15   1   0.2551  0.1250  0.1250  10.25000  0.05    0.07
Q16   1   0.3109  0.1893  0.1287  11.00000  0.05    0.06
;
