# Supplementary material for: Crystal structure of spinel-type Li0.64Fe2.15Ge0.21O4
Source: Acta Crystallogr E Crystallogr Commun. 2016 Mar 15;72(Pt 4):505–8. doi: 10.1107/S205698901600414X (PMC4910317; doi:10.1107/S205698901600414X)
Supplement: Supplementary file 2 [file e-72-00505-Isup2.hkl]

#
# h,k,l, Fc-squared, Fo-squared, sigma(Fo-squared), status flag
#
data_I
_shelx_title ' LFG_bl1m in Fd-3m'
_shelx_refln_list_code          4
_shelx_F_calc_maximum      399.25
_exptl_crystal_F_000       771.39
_reflns_d_resolution_high  0.5318

loop_
 _space_group_symop_operation_xyz
 'x, y, z'
 'x, -y+1/4, -z+1/4'
 '-x+3/4, -y+1/4, z+1/2'
 '-x+3/4, y, -z+3/4'
 '-y, x+1/4, z+1/4'
 'y+3/4, x+1/4, -z+1/2'
 'y+3/4, -x, z+3/4'
 '-y, -x, -z'
 'y, z, x'
 '-y+3/4, -z+1/4, x+1/2'
 'y, -z+1/4, -x+1/4'
 '-y+3/4, z, -x+3/4'
 '-z, y+1/4, x+1/4'
 '-z, -y, -x'
 'z+3/4, -y, x+3/4'
 'z+3/4, y+1/4, -x+1/2'
 'z, x, y'
 '-z+1/4, x+1/2, -y+3/4'
 '-z+1/4, -x+1/4, y'
 'z, -x+3/4, -y+3/4'
 '-x, -z, -y'
 '-x, z+3/4, y+3/4'
 'x+1/4, -z+1/2, y+3/4'
 'x+3/4, z+1/4, -y+1/2'
 'x, y+1/2, z+1/2'
 'x, -y+3/4, -z+3/4'
 '-x+3/4, -y+3/4, z+1'
 '-x+3/4, y+1/2, -z+5/4'
 '-y, x+3/4, z+3/4'
 'y+3/4, x+3/4, -z+1'
 'y+3/4, -x+1/2, z+5/4'
 '-y, -x+1/2, -z+1/2'
 'y, z+1/2, x+1/2'
 '-y+3/4, -z+3/4, x+1'
 'y, -z+3/4, -x+3/4'
 '-y+3/4, z+1/2, -x+5/4'
 '-z, y+3/4, x+3/4'
 '-z, -y+1/2, -x+1/2'
 'z+3/4, -y+1/2, x+5/4'
 'z+3/4, y+3/4, -x+1'
 'z, x+1/2, y+1/2'
 '-z+1/4, x+1, -y+5/4'
 '-z+1/4, -x+3/4, y+1/2'
 'z, -x+5/4, -y+5/4'
 '-x, -z+1/2, -y+1/2'
 '-x, z+5/4, y+5/4'
 'x+1/4, -z+1, y+5/4'
 'x+3/4, z+3/4, -y+1'
 'x+1/2, y, z+1/2'
 'x+1/2, -y+1/4, -z+3/4'
 '-x+5/4, -y+1/4, z+1'
 '-x+5/4, y, -z+5/4'
 '-y+1/2, x+1/4, z+3/4'
 'y+5/4, x+1/4, -z+1'
 'y+5/4, -x, z+5/4'
 '-y+1/2, -x, -z+1/2'
 'y+1/2, z, x+1/2'
 '-y+5/4, -z+1/4, x+1'
 'y+1/2, -z+1/4, -x+3/4'
 '-y+5/4, z, -x+5/4'
 '-z+1/2, y+1/4, x+3/4'
 '-z+1/2, -y, -x+1/2'
 'z+5/4, -y, x+5/4'
 'z+5/4, y+1/4, -x+1'
 'z+1/2, x, y+1/2'
 '-z+3/4, x+1/2, -y+5/4'
 '-z+3/4, -x+1/4, y+1/2'
 'z+1/2, -x+3/4, -y+5/4'
 '-x+1/2, -z, -y+1/2'
 '-x+1/2, z+3/4, y+5/4'
 'x+3/4, -z+1/2, y+5/4'
 'x+5/4, z+1/4, -y+1'
 'x+1/2, y+1/2, z'
 'x+1/2, -y+3/4, -z+1/4'
 '-x+5/4, -y+3/4, z+1/2'
 '-x+5/4, y+1/2, -z+3/4'
 '-y+1/2, x+3/4, z+1/4'
 'y+5/4, x+3/4, -z+1/2'
 'y+5/4, -x+1/2, z+3/4'
 '-y+1/2, -x+1/2, -z'
 'y+1/2, z+1/2, x'
 '-y+5/4, -z+3/4, x+1/2'
 'y+1/2, -z+3/4, -x+1/4'
 '-y+5/4, z+1/2, -x+3/4'
 '-z+1/2, y+3/4, x+1/4'
 '-z+1/2, -y+1/2, -x'
 'z+5/4, -y+1/2, x+3/4'
 'z+5/4, y+3/4, -x+1/2'
 'z+1/2, x+1/2, y'
 '-z+3/4, x+1, -y+3/4'
 '-z+3/4, -x+3/4, y'
 'z+1/2, -x+5/4, -y+3/4'
 '-x+1/2, -z+1/2, -y'
 '-x+1/2, z+5/4, y+3/4'
 'x+3/4, -z+1, y+3/4'
 'x+5/4, z+3/4, -y+1/2'
 '-x, -y, -z'
 '-x, y-1/4, z-1/4'
 'x-3/4, y-1/4, -z-1/2'
 'x-3/4, -y, z-3/4'
 'y, -x-1/4, -z-1/4'
 '-y-3/4, -x-1/4, z-1/2'
 '-y-3/4, x, -z-3/4'
 'y, x, z'
 '-y, -z, -x'
 'y-3/4, z-1/4, -x-1/2'
 '-y, z-1/4, x-1/4'
 'y-3/4, -z, x-3/4'
 'z, -y-1/4, -x-1/4'
 'z, y, x'
 '-z-3/4, y, -x-3/4'
 '-z-3/4, -y-1/4, x-1/2'
 '-z, -x, -y'
 'z-1/4, -x-1/2, y-3/4'
 'z-1/4, x-1/4, -y'
 '-z, x-3/4, y-3/4'
 'x, z, y'
 'x, -z-3/4, -y-3/4'
 '-x-1/4, z-1/2, -y-3/4'
 '-x-3/4, -z-1/4, y-1/2'
 '-x, -y+1/2, -z+1/2'
 '-x, y+1/4, z+1/4'
 'x-3/4, y+1/4, -z'
 'x-3/4, -y+1/2, z-1/4'
 'y, -x+1/4, -z+1/4'
 '-y-3/4, -x+1/4, z'
 '-y-3/4, x+1/2, -z-1/4'
 'y, x+1/2, z+1/2'
 '-y, -z+1/2, -x+1/2'
 'y-3/4, z+1/4, -x'
 '-y, z+1/4, x+1/4'
 'y-3/4, -z+1/2, x-1/4'
 'z, -y+1/4, -x+1/4'
 'z, y+1/2, x+1/2'
 '-z-3/4, y+1/2, -x-1/4'
 '-z-3/4, -y+1/4, x'
 '-z, -x+1/2, -y+1/2'
 'z-1/4, -x, y-1/4'
 'z-1/4, x+1/4, -y+1/2'
 '-z, x-1/4, y-1/4'
 'x, z+1/2, y+1/2'
 'x, -z-1/4, -y-1/4'
 '-x-1/4, z, -y-1/4'
 '-x-3/4, -z+1/4, y'
 '-x+1/2, -y, -z+1/2'
 '-x+1/2, y-1/4, z+1/4'
 'x-1/4, y-1/4, -z'
 'x-1/4, -y, z-1/4'
 'y+1/2, -x-1/4, -z+1/4'
 '-y-1/4, -x-1/4, z'
 '-y-1/4, x, -z-1/4'
 'y+1/2, x, z+1/2'
 '-y+1/2, -z, -x+1/2'
 'y-1/4, z-1/4, -x'
 '-y+1/2, z-1/4, x+1/4'
 'y-1/4, -z, x-1/4'
 'z+1/2, -y-1/4, -x+1/4'
 'z+1/2, y, x+1/2'
 '-z-1/4, y, -x-1/4'
 '-z-1/4, -y-1/4, x'
 '-z+1/2, -x, -y+1/2'
 'z+1/4, -x-1/2, y-1/4'
 'z+1/4, x-1/4, -y+1/2'
 '-z+1/2, x-3/4, y-1/4'
 'x+1/2, z, y+1/2'
 'x+1/2, -z-3/4, -y-1/4'
 '-x+1/4, z-1/2, -y-1/4'
 '-x-1/4, -z-1/4, y'
 '-x+1/2, -y+1/2, -z'
 '-x+1/2, y+1/4, z-1/4'
 'x-1/4, y+1/4, -z-1/2'
 'x-1/4, -y+1/2, z-3/4'
 'y+1/2, -x+1/4, -z-1/4'
 '-y-1/4, -x+1/4, z-1/2'
 '-y-1/4, x+1/2, -z-3/4'
 'y+1/2, x+1/2, z'
 '-y+1/2, -z+1/2, -x'
 'y-1/4, z+1/4, -x-1/2'
 '-y+1/2, z+1/4, x-1/4'
 'y-1/4, -z+1/2, x-3/4'
 'z+1/2, -y+1/4, -x-1/4'
 'z+1/2, y+1/2, x'
 '-z-1/4, y+1/2, -x-3/4'
 '-z-1/4, -y+1/4, x-1/2'
 '-z+1/2, -x+1/2, -y'
 'z+1/4, -x, y-3/4'
 'z+1/4, x+1/4, -y'
 '-z+1/2, x-1/4, y-3/4'
 'x+1/2, z+1/2, y'
 'x+1/2, -z-1/4, -y-3/4'
 '-x+1/4, z, -y-3/4'
 '-x-1/4, -z+1/4, y-1/2'

_cell_length_a     8.2903
_cell_length_b     8.2903
_cell_length_c     8.2903
_cell_angle_alpha  90.000
_cell_angle_beta   90.000
_cell_angle_gamma  90.000

_shelx_F_squared_multiplier     1.000

loop_
 _refln_index_h
 _refln_index_k
 _refln_index_l
 _refln_F_squared_calc
 _refln_F_squared_meas
 _refln_F_squared_sigma
 _refln_observed_status
   0   2   2      31874.67      32419.55       134.05 o
   2   2   2       2738.70       2298.55        19.06 o
   1   1   3      52762.48      53701.65       154.22 o
   1   3   3        285.40        231.41         3.45 o
   3   3   3      28697.53      29267.02       157.64 o
   0   0   4      40533.68      44170.56       252.56 o
   2   2   4      19829.31      20007.24        64.59 o
   0   4   4     159401.66     152666.59       722.09 o
   2   4   4         12.13         14.99         1.97 o
   4   4   4      11954.58      12041.93        74.76 o
   1   1   5      38174.04      38426.20       115.45 o
   1   3   5          9.90         15.59         1.43 o
   3   3   5      23838.50      23712.69        76.91 o
   1   5   5          8.03         37.16         2.53 o
   3   5   5      19341.75      19442.68        66.12 o
   5   5   5      15732.16      15742.46       109.06 o
   0   2   6      13844.59      13606.56        49.01 o
   2   2   6       3771.37       4098.00        19.72 o
   2   4   6      10374.64      10213.65        28.29 o
   4   4   6          5.40         13.20         2.23 o
   0   6   6       8068.21       7932.84        54.21 o
   2   6   6       2704.30       2825.48        20.59 o
   4   6   6       6313.68       6235.29        35.33 o
   6   6   6       1850.03       1881.80        30.03 o
   1   1   7        152.88        132.85         4.26 o
   1   3   7      15365.59      15422.19        40.10 o
   3   3   7        402.06        384.36         7.72 o
   1   5   7      13556.62      13639.46        39.99 o
   3   5   7         95.00        110.64         3.53 o
   5   5   7         19.74         27.03         3.69 o
   1   7   7        251.10        259.32         8.80 o
   3   7   7       6575.39       6605.81        41.60 o
   5   7   7       6597.70       6501.81        49.99 o
   7   7   7        359.98        380.04        32.28 o
   0   0   8      77580.68      75842.56       443.32 o
   2   2   8       7985.80       7734.49        36.85 o
   0   4   8       5556.48       5564.05        30.61 o
   2   4   8         16.50         14.60         2.00 o
   4   4   8      46579.00      46509.80       170.04 o
   2   6   8       5198.34       5182.80        24.61 o
   4   6   8         10.24         17.47         2.79 o
   6   6   8       3698.35       3644.11        48.03 o
   0   8   8      31393.86      31279.31       323.42 o
   2   8   8         34.46         39.15         8.67 o
   4   8   8       2124.88       2106.85        40.41 o
   6   8   8         24.34         37.17         9.03 o
   8   8   8      17251.35      17830.15       259.30 o
   1   1   9          1.92         18.47         2.89 o
   1   3   9      11841.98      11609.18        37.91 o
   3   3   9         13.82         26.67         5.23 o
   1   5   9      10127.32      10005.36        37.53 o
   3   5   9          2.39         20.07         2.90 o
   5   5   9          2.78         21.00         9.18 o
   1   7   9         14.90         29.35         5.44 o
   3   7   9       6332.48       6322.22        54.78 o
   5   7   9       5802.94       5659.14        54.04 o
   7   7   9         36.36         60.78        11.00 o
   1   9   9          2.23         20.99         9.04 o
   3   9   9       5306.02       5313.19        75.05 o
   5   9   9       4760.31       4686.04        70.41 o
   7   9   9          4.66         26.17        12.43 o
   0   2  10       5226.67       5004.20        34.27 o
   2   2  10       1853.79       1885.32        20.13 o
   2   4  10       4329.19       4238.95        27.64 o
   4   4  10          2.04         22.19         7.04 o
   0   6  10       3646.75       3662.61        50.60 o
   2   6  10       1322.33       1366.15        23.90 o
   4   6  10       3213.35       3169.04        39.97 o
   6   6  10        993.93       1057.58        39.16 o
   2   8  10       2780.46       2834.42        38.19 o
   4   8  10          5.06         10.90         6.88 o
   6   8  10       2175.45       2253.64        37.30 o
   8   8  10         13.56         55.32        15.62 o
   0  10  10       2215.11       2233.13        62.84 o
   2  10  10        780.36        750.90        36.28 o
   4  10  10       1926.96       1983.06        49.64 o
   6  10  10        630.60        592.56        36.27 o
   1   1  11       6480.94       6221.26        66.82 o
   1   3  11        183.76        198.96        10.34 o
   3   3  11       4690.00       4564.77        63.43 o
   1   5  11         61.02         87.50         7.41 o
   3   5  11       4802.08       4657.16        50.00 o
   5   5  11       4628.57       4649.12        83.17 o
   1   7  11       3578.01       3652.84        42.45 o
   3   7  11        269.82        311.95        15.86 o
   5   7  11         98.63        102.69        10.78 o
   7   7  11       2024.90       2109.78        58.15 o
   1   9  11       3656.43       3656.03        45.06 o
   3   9  11         33.69         64.11        10.50 o
   5   9  11         14.76         18.31         8.38 o
   1  11  11        160.94        155.61        49.85 o
   0   0  12       2105.11       2019.09        88.30 o
   2   2  12       3185.05       3208.36        68.50 o
   0   4  12      22691.26      23294.76       193.02 o
   2   4  12         13.90         14.44         6.09 o
   4   4  12       1473.32       1486.28        44.89 o
   2   6  12       2445.16       2419.07        36.59 o
   4   6  12         10.25         10.16         8.15 o
   6   6  12       1962.37       2047.93        75.25 o
   0   8  12       1063.49       1207.74        48.32 o
   2   8  12         36.45         34.21         9.33 o
   4   8  12      13449.67      13504.82       107.69 o
   1   1  13       5368.99       5388.90        87.38 o
   1   3  13          2.42         17.05         6.88 o
   3   3  13       4554.36       4422.05        88.46 o
   1   5  13          2.14         15.92         7.45 o
   3   5  13       4153.61       4139.36        50.35 o
   5   5  13       3755.43       3699.89        77.57 o
   1   7  13       3572.20       3639.64        49.20 o
   3   7  13          7.65         16.14         8.59 o
   0   2  14       2168.21       2139.89        65.54 o
   2   2  14        784.89        816.79        41.03 o
   2   4  14       1956.93       1959.34        39.73 o
   4   4  14          0.80         15.90        12.26 o
   0   6  14       1777.60       1750.15        56.54 o
   2   6  14        633.57        681.47        25.95 o
   1   1  15         94.78         88.79        19.96 o
   1   3  15       2249.27       2179.25        43.83 o
                                                
